# Supplementary material for: Microbiological and Clinical Short-Term Evaluation of the Efficacy of an Herbal Tincture as an Adjunctive Treatment in the Management of Stage II, Grade A Periodontitis
Source: Pathogens. 2025 Aug 29;14(9):861. doi: 10.3390/pathogens14090861 (PMC12472954; doi:10.3390/pathogens14090861)
Supplement: Supplementary file 1 [file pathogens-14-00861-s001.zip]

Archive with 1 entries (1 files):
- pathogens-3738218-supplementary.pdf
